# Supplementary material for: Interplay of RNA m6A Modification-Related Geneset in Pan-Cancer
Source: Biomedicines. 2024 Sep 27;12(10):2211. doi: 10.3390/biomedicines12102211 (PMC11504890; doi:10.3390/biomedicines12102211)
Supplement: Supplementary file 1 [file biomedicines-12-02211-s001.zip]

Archive with 25 entries (24 files):
- Supplementary Files/
- Supplementary Files/2024-9-3 2nd round revised biomedicines-3060735-supplementary.docx
- __MACOSX/Supplementary Files/._2024-9-3 2nd round revised biomedicines-3060735-supplementary.docx
- Supplementary Files/Supplementary Figure 8.pdf
- __MACOSX/Supplementary Files/._Supplementary Figure 8.pdf
- Supplementary Files/Supplementary Figure 9.pdf
- __MACOSX/Supplementary Files/._Supplementary Figure 9.pdf
- Supplementary Files/Supplementary Figure 4.pdf
- __MACOSX/Supplementary Files/._Supplementary Figure 4.pdf
- Supplementary Files/Supplementary Figure 5.pdf
- __MACOSX/Supplementary Files/._Supplementary Figure 5.pdf
- Supplementary Files/Supplementary Figure 7.pdf
- __MACOSX/Supplementary Files/._Supplementary Figure 7.pdf
- Supplementary Files/Supplementary Figure 6.pdf
- __MACOSX/Supplementary Files/._Supplementary Figure 6.pdf
- Supplementary Files/Supplementary Figure 2.pdf
- __MACOSX/Supplementary Files/._Supplementary Figure 2.pdf
- Supplementary Files/Supplementary Figure 3.pdf
- __MACOSX/Supplementary Files/._Supplementary Figure 3.pdf
- Supplementary Files/Supplementary Figure 1.pdf
- __MACOSX/Supplementary Files/._Supplementary Figure 1.pdf
- Supplementary Files/Supplementary Figure 10.pdf
- __MACOSX/Supplementary Files/._Supplementary Figure 10.pdf
- Supplementary Files/Supplementary Figure 11.pdf
- __MACOSX/Supplementary Files/._Supplementary Figure 11.pdf
